# Supplementary material for: Recovery of Deleted Deep Sequencing Data Sheds More Light on the Early Wuhan SARS-CoV-2 Epidemic
Source: Mol Biol Evol. 2021 Aug 16;38(12):5211–24. doi: 10.1093/molbev/msab246 (PMC8436388; doi:10.1093/molbev/msab246)
Supplement: msab246_Supplementary_Data [file msab246_supplementary_data.zip]

Archive with 4 entries (4 files):
- supp.pdf
- xurl.sty
- genetics.bst
- gsajnl_modified.cls
